# Supplementary material for: Integrated Analysis of the Prognosis-Associated RNA-Binding Protein Genes and Candidate Drugs in Renal Papillary Cell Carcinoma
Source: Front Genet. 2021 Feb 12;12:627508. doi: 10.3389/fgene.2021.627508 (PMC7907657; doi:10.3389/fgene.2021.627508)
Supplement: Supplementary Table 1 — The gene expression differences for each gene. [file Table_1.csv]

gene	conMean	treatMean	logFC	pValue	fdr	Group
TRIM71	0.435848853	0.226041229	-0.947241975	5.25E-07	1.56E-06	downregulated
MSI1	0.565856814	0.235482526	-1.264817024	4.32E-12	3.74E-11	downregulated
CWF19L2	5.982217552	3.072451111	-0.961290323	6.39E-19	2.39E-16	downregulated
SRSF8	19.34540496	12.73574048	-0.603108087	2.88E-16	1.25E-14	downregulated
TOE1	4.303131935	2.887901002	-0.575365787	2.61E-14	4.95E-13	downregulated
REXO2	14.88816891	9.533548309	-0.64308115	3.51E-11	2.53E-10	downregulated
DHX29	11.58754279	7.01012471	-0.725062651	2.39E-15	7.35E-14	downregulated
DHX9	36.00867426	24.98784312	-0.527118107	2.25E-13	2.99E-12	downregulated
NUDT21	18.67928231	11.74229268	-0.669724903	1.10E-14	2.39E-13	downregulated
MRPL19	11.71471155	7.564563005	-0.630992784	3.08E-13	4.02E-12	downregulated
ZC3H12B	0.555484526	0.361579898	-0.619432249	1.60E-09	7.62E-09	downregulated
ZC3H12C	2.1033368	1.412030842	-0.574908281	3.94E-07	1.21E-06	downregulated
DZIP1	6.9194604	4.080073802	-0.762064288	3.54E-10	2.00E-09	downregulated
HBS1L	3.778181553	2.542238107	-0.571592869	1.19E-13	1.70E-12	downregulated
GSPT2	5.349450901	3.163589569	-0.75782837	3.25E-14	5.99E-13	downregulated
DICER1	6.435492982	3.795206568	-0.761872256	5.87E-14	9.92E-13	downregulated
ASH1L	7.433295413	4.431492312	-0.746209334	6.68E-12	5.44E-11	downregulated
TRMT10A	1.635405665	0.776155752	-1.075230449	3.51E-16	1.47E-14	downregulated
PNLDC1	0.269075389	0.076490212	-1.814663381	0.000226694	0.000419747	downregulated
CDC40	4.469847341	3.088331748	-0.533397824	3.06E-11	2.23E-10	downregulated
ZC3H7B	22.8553484	13.64894776	-0.743742078	6.19E-15	1.59E-13	downregulated
SON	21.15119925	14.93804381	-0.501748231	7.63E-09	3.28E-08	downregulated
UHMK1	17.97417583	11.18841401	-0.683920075	9.17E-13	1.02E-11	downregulated
CSDE1	129.685793	69.53114349	-0.899289221	1.29E-15	4.56E-14	downregulated
TDRD5	0.597836893	0.167267609	-1.837593829	5.18E-14	8.85E-13	downregulated
MRPL34	46.32028235	30.9022668	-0.583931378	1.13E-11	8.92E-11	downregulated
EIF1B	31.9458305	19.66547286	-0.69996277	1.58E-15	5.21E-14	downregulated
UBA1	94.31939366	56.29237447	-0.74461494	9.12E-14	1.35E-12	downregulated
HINT3	15.75900683	9.92704391	-0.666740536	6.87E-15	1.67E-13	downregulated
POLDIP3	30.28086046	21.11411289	-0.520198568	6.59E-14	1.02E-12	downregulated
AZGP1	103.6030658	19.95272542	-2.376408968	1.24E-05	2.89E-05	downregulated
NYNRIN	6.315038802	2.702879301	-1.22429451	3.08E-11	2.23E-10	downregulated
ZCCHC24	4.87228408	3.083371304	-0.660089621	3.10E-09	1.41E-08	downregulated
DDX24	22.95131005	15.83925518	-0.535072009	6.64E-13	7.54E-12	downregulated
MBNL2	19.29919166	13.40881192	-0.525359009	7.52E-10	3.93E-09	downregulated
SMAD1	3.04265583	1.936002207	-0.652250556	8.42E-10	4.32E-09	downregulated
SMAD7	13.72329838	9.377154228	-0.549405207	7.75E-08	2.77E-07	downregulated
SMAD6	2.816013088	1.54557885	-0.865506781	1.88E-10	1.10E-09	downregulated
ADAD2	0.062751485	0.038746983	-0.695565616	0.005129248	0.00766344	downregulated
ADAR	39.36045322	27.21008677	-0.532605275	3.88E-11	2.74E-10	downregulated
DIS3L	6.938748437	4.685449906	-0.566487878	4.39E-13	5.38E-12	downregulated
IPO13	19.57845038	11.32326862	-0.789976109	4.32E-14	7.57E-13	downregulated
AFF1	22.35963453	13.77831967	-0.698496652	3.56E-11	2.55E-10	downregulated
A1CF	4.533392113	0.757171457	-2.581899019	3.65E-10	2.05E-09	downregulated
RBM47	33.65989414	21.36026435	-0.656101137	5.67E-11	3.83E-10	downregulated
FAM120B	7.519493943	5.001732507	-0.588207669	1.02E-16	5.44E-15	downregulated
IPO5	16.59949969	10.86498316	-0.611453822	4.20E-13	5.29E-12	downregulated
SIDT1	0.618888857	0.306300875	-1.014730857	2.13E-11	1.59E-10	downregulated
YTHDF3	14.03526147	9.659699131	-0.539005782	4.13E-10	2.27E-09	downregulated
LRPPRC	23.22445299	15.93065179	-0.543839322	1.96E-09	9.16E-09	downregulated
TFIP11	5.978034284	4.074677961	-0.55298513	6.29E-14	1.01E-12	downregulated
NXF3	0.16839005	0.093104863	-0.854878471	6.29E-07	1.85E-06	downregulated
TSNAX	7.051479051	4.663364872	-0.596554582	6.10E-14	1.01E-12	downregulated
PIWIL1	0.059679598	0.013476106	-2.146834137	7.00E-13	7.88E-12	downregulated
PIWIL2	0.191369076	0.109253528	-0.808677847	3.14E-09	1.43E-08	downregulated
ACO1	34.6488264	12.87709562	-1.427999251	1.06E-09	5.28E-09	downregulated
PCBP1	168.6529356	114.475549	-0.559017946	1.54E-08	6.26E-08	downregulated
PCBP3	0.659841106	0.318658782	-1.050106235	0.000154741	0.000295201	downregulated
CEBPZ	13.8747898	9.703748393	-0.515851866	4.22E-12	3.69E-11	downregulated
CNBP	198.3939411	119.4455531	-0.732014823	1.03E-16	5.44E-15	downregulated
PNRC2	36.9418171	21.44813575	-0.784402576	3.14E-18	4.35E-16	downregulated
RNASE1	123.0339962	33.39434732	-1.881381187	1.04E-16	5.44E-15	downregulated
RBMXL1	4.084670758	2.375261735	-0.7821333	2.92E-15	8.42E-14	downregulated
AUH	25.82584103	13.99693635	-0.883704248	3.76E-14	6.68E-13	downregulated
SCAF8	8.422413568	5.769644294	-0.545751341	8.94E-14	1.35E-12	downregulated
G3BP2	24.9554956	16.22752138	-0.620914898	1.70E-10	9.99E-10	downregulated
CSDC2	18.07966496	7.035028964	-1.361739675	1.49E-07	5.03E-07	downregulated
DDX25	0.341214154	0.057025345	-2.581002308	1.14E-18	2.44E-16	downregulated
RC3H2	4.859921199	2.923478391	-0.733246994	2.12E-14	4.19E-13	downregulated
ZFP36	236.6295951	93.37006899	-1.341598468	1.78E-08	7.15E-08	downregulated
ANKRD17	10.51922915	6.695907645	-0.651677454	5.33E-11	3.66E-10	downregulated
UPF1	20.37482157	13.08108922	-0.639304751	1.91E-16	8.82E-15	downregulated
PURA	5.768903086	3.420346688	-0.754154462	2.73E-12	2.59E-11	downregulated
SRP9	80.84910487	52.71222415	-0.617094234	3.15E-15	8.90E-14	downregulated
ZC3H14	2.344018699	1.637497239	-0.517491604	4.68E-12	4.03E-11	downregulated
KHDRBS2	0.324370887	0.103922096	-1.642141902	2.44E-07	7.78E-07	downregulated
SF1	42.90170994	27.86481439	-0.622590607	6.85E-16	2.64E-14	downregulated
POLR2A	39.22303877	25.14244974	-0.641576087	1.58E-10	9.37E-10	downregulated
CSTF2T	11.29374604	7.484140697	-0.59361551	9.35E-15	2.12E-13	downregulated
EIF1AX	16.17515306	10.99575169	-0.556833131	8.24E-11	5.19E-10	downregulated
EIF1AY	3.781913517	1.124606807	-1.749695689	0.002173431	0.003471975	downregulated
PPARGC1A	13.56950713	9.532406525	-0.509455937	2.24E-07	7.28E-07	downregulated
CTIF	8.904373066	4.166368509	-1.095723589	4.69E-17	3.61E-15	downregulated
ENOX1	2.375361647	0.622589963	-1.931792954	3.79E-15	1.03E-13	downregulated
RBPMS2	9.439202513	4.437178691	-1.089022323	4.91E-10	2.64E-09	downregulated
TYW3	6.152072005	4.242953688	-0.536003458	1.18E-12	1.24E-11	downregulated
EEF1A1	1207.624811	685.744424	-0.816429412	1.06E-16	5.44E-15	downregulated
SRP14	157.9396428	106.9441642	-0.562515575	6.44E-14	1.01E-12	downregulated
ZNF106	8.81609321	5.971544948	-0.562035246	1.55E-12	1.56E-11	downregulated
UTP14C	8.005332802	4.862037077	-0.719400485	6.15E-15	1.59E-13	downregulated
RANBP2	12.59924218	6.090668876	-1.048664383	5.47E-17	3.98E-15	downregulated
TFB2M	11.29352802	7.663539504	-0.559413466	1.17E-08	4.89E-08	downregulated
DDX3X	38.39065486	26.50096347	-0.534710358	1.02E-08	4.31E-08	downregulated
DDX3Y	8.720536171	2.370148403	-1.879439446	0.000291787	0.000531045	downregulated
EIF5	25.14956819	16.91241344	-0.572451079	1.01E-10	6.22E-10	downregulated
RALYL	3.529174456	0.038515703	-6.51774018	3.25E-20	4.50E-17	downregulated
SF3A1	25.76052425	18.15148287	-0.505074541	5.82E-11	3.91E-10	downregulated
SNRPN	61.27299901	25.93927841	-1.240113119	7.25E-19	2.39E-16	downregulated
EIF4G2	119.6905357	78.95187475	-0.600263649	1.25E-09	6.11E-09	downregulated
TSR2	44.4750035	28.73718062	-0.630076192	5.75E-17	3.98E-15	downregulated
TRMT2B	7.025087088	4.802267344	-0.548800389	6.39E-15	1.61E-13	downregulated
EEFSEC	15.74086351	10.80987579	-0.54216474	3.32E-08	1.29E-07	downregulated
CELF3	0.099652491	0.020965806	-2.248867609	5.95E-05	0.000123249	downregulated
CPEB3	2.773413826	1.316567109	-1.074881838	8.97E-15	2.07E-13	downregulated
CPEB4	14.45741042	5.308332366	-1.445478554	1.03E-15	3.77E-14	downregulated
SECISBP2L	12.10340195	7.616818893	-0.66815211	3.76E-13	4.82E-12	downregulated
PSIP1	9.793328453	6.834222052	-0.519022148	5.65E-13	6.57E-12	downregulated
MECP2	5.143126778	3.546123918	-0.536402765	4.29E-13	5.31E-12	downregulated
MRPL49	37.82801553	23.88537023	-0.663327855	2.32E-16	1.03E-14	downregulated
RPS4Y1	62.91768542	21.06330622	-1.578733691	0.002309146	0.003646714	downregulated
GCFC2	4.629527813	3.006640151	-0.622712844	1.38E-14	2.84E-13	downregulated
TGS1	6.276474107	4.019426009	-0.64296484	3.53E-12	3.15E-11	downregulated
EIF4B	74.18049067	52.17793799	-0.507599879	1.26E-08	5.24E-08	downregulated
EIF3L	44.26562046	25.66467071	-0.786402893	6.44E-14	1.01E-12	downregulated
MTO1	2.51299147	1.742724147	-0.528061549	4.24E-12	3.69E-11	downregulated
DCPS	9.156999771	4.821287744	-0.925456451	1.28E-09	6.22E-09	downregulated
ZFR	17.13929343	11.38097951	-0.590682906	5.22E-12	4.38E-11	downregulated
XPO7	15.98954812	10.15438295	-0.655026594	6.31E-12	5.20E-11	downregulated
RBM12	11.57860437	7.897890333	-0.551922127	2.28E-12	2.21E-11	downregulated
ESRP1	6.001991823	3.209685959	-0.903009205	6.62E-10	3.51E-09	downregulated
ESRP2	7.422290824	4.084560155	-0.8616838	2.04E-12	2.01E-11	downregulated
HNRNPH2	55.2716591	37.40110701	-0.563458947	2.84E-15	8.38E-14	downregulated
NAF1	2.072585849	1.456988251	-0.508442618	1.89E-10	1.11E-09	downregulated
NANOS1	1.327411217	0.445175653	-1.576168772	7.18E-11	4.61E-10	downregulated
IFIT3	16.39055184	9.783055753	-0.744507359	6.74E-08	2.44E-07	downregulated
NOVA2	0.916893814	0.227465494	-2.011106957	1.76E-17	1.52E-15	downregulated
MRPS6	35.24119747	6.194367576	-2.508234046	8.61E-19	2.39E-16	downregulated
DDX59	3.571101233	2.473441004	-0.529849543	2.61E-14	4.95E-13	downregulated
TST	75.88702604	38.47519192	-0.979924734	2.76E-05	6.04E-05	downregulated
ZNF579	3.296192918	5.764723979	0.806450849	2.84E-07	8.91E-07	upregulated
DAZAP1	6.97806098	10.08758963	0.531683383	6.75E-11	4.41E-10	upregulated
SRSF12	0.369192901	1.074351214	1.541018981	3.08E-12	2.84E-11	upregulated
MRPL52	10.32087796	15.0585327	0.5450155	1.02E-06	2.87E-06	upregulated
METTL2B	2.894844094	4.592272537	0.665722612	4.10E-10	2.26E-09	upregulated
ELAVL4	0.009653151	0.024442186	1.340301514	5.09E-06	1.27E-05	upregulated
PUSL1	2.913406771	4.239377886	0.541145425	0.00071821	0.001213074	upregulated
RPL38	42.61612149	92.87526061	1.123895055	2.29E-18	3.65E-16	upregulated
CLASRP	4.142748492	6.868648987	0.729438123	7.70E-08	2.76E-07	upregulated
TOP3B	0.052843655	0.088873511	0.750023232	8.12E-05	0.000162669	upregulated
DDX56	15.36738134	24.37513156	0.66553866	2.33E-10	1.34E-09	upregulated
RPL14	38.53975945	60.64070164	0.653938879	2.66E-12	2.54E-11	upregulated
RPL37	38.88492599	61.95685403	0.672052898	8.81E-12	7.09E-11	upregulated
TCOF1	3.195836819	5.368298386	0.748271117	1.90E-15	6.13E-14	upregulated
MRPL53	1.545917016	2.402465795	0.636053013	1.38E-07	4.71E-07	upregulated
PABPN1L	0.003834815	0.007953759	1.052480071	0.021710349	0.029108261	upregulated
EEF1G	0.144561053	0.376675049	1.381641554	1.29E-08	5.35E-08	upregulated
RBM33	2.623962809	5.268570174	1.005664213	7.06E-14	1.09E-12	upregulated
RPP25	3.344848446	5.629878777	0.751163014	0.016901349	0.023107964	upregulated
CD3EAP	0.66700032	0.963524743	0.53063426	7.22E-07	2.09E-06	upregulated
RDM1	0.034421889	0.422804874	3.618593842	2.37E-18	3.65E-16	upregulated
XPO5	4.671569962	8.233956978	0.817678437	3.40E-15	9.42E-14	upregulated
TARBP2	5.432133828	8.677796378	0.675809711	2.33E-08	9.18E-08	upregulated
EXOG	1.149873055	2.089915768	0.861970199	5.87E-12	4.87E-11	upregulated
RNASEK	3.621436961	5.361705631	0.566129752	1.35E-07	4.62E-07	upregulated
IPO4	0.997212888	1.684528295	0.756371228	8.95E-07	2.55E-06	upregulated
PARN	9.664852595	15.9549	0.723179932	1.00E-16	5.44E-15	upregulated
TIA1	6.804299571	13.31171988	0.968178416	1.38E-06	3.82E-06	upregulated
ZNF598	5.147042273	7.527257074	0.548380612	1.45E-09	6.99E-09	upregulated
MRPL38	2.179720183	3.37504539	0.63076396	4.67E-08	1.73E-07	upregulated
ADAT2	0.499316908	1.035014356	1.051623113	2.44E-09	1.13E-08	upregulated
BOP1	7.573910838	11.69896137	0.62727011	1.46E-08	5.99E-08	upregulated
MRPL12	24.81102721	38.6361344	0.638969292	1.67E-05	3.78E-05	upregulated
APOBEC3H	0.177267457	0.725005936	2.032065096	3.60E-13	4.66E-12	upregulated
APOBEC3F	1.370394061	2.363610833	0.786401712	5.09E-13	6.18E-12	upregulated
APOBEC3G	1.064981634	2.22851396	1.065253448	2.31E-07	7.43E-07	upregulated
APOBEC1	0.001574962	0.047653422	4.919191172	2.37E-08	9.31E-08	upregulated
PATL2	0.105803803	0.473246625	2.161200734	6.26E-16	2.48E-14	upregulated
EIF5AL1	0.376280858	1.126631097	1.582133393	2.68E-06	7.06E-06	upregulated
DAZ1	4.77E-05	0.00033998	2.833510685	5.43E-07	1.60E-06	upregulated
DAZ2	4.77E-05	0.000128774	1.432907378	6.54E-07	1.91E-06	upregulated
DAZ4	7.87E-05	0.000120804	0.618497276	1.04E-05	2.48E-05	upregulated
SPATS2L	12.5362295	28.08836276	1.163869038	1.91E-14	3.89E-13	upregulated
PARP12	4.452896818	7.238870648	0.701020455	9.38E-10	4.71E-09	upregulated
POLR2J	19.8940936	40.24046441	1.016306786	1.96E-13	2.68E-12	upregulated
POLR2J2	0.003194634	0.006651067	1.05793521	8.85E-05	0.000175856	upregulated
POLR2J3	0.242453476	0.427902673	0.819574753	8.80E-05	0.000175213	upregulated
ELAC2	12.9100831	19.03565998	0.560206303	6.39E-11	4.21E-10	upregulated
SFSWAP	3.125509448	4.756984748	0.605956036	2.25E-08	8.90E-08	upregulated
QTRT1	9.778261826	14.95863663	0.613328749	0.000184122	0.000347897	upregulated
PTRH1	0.030625751	0.054519718	0.832032906	1.50E-05	3.44E-05	upregulated
INTS8	1.853763051	2.728952146	0.557890247	3.72E-11	2.66E-10	upregulated
GTF3A	19.17130488	35.1697759	0.875387606	2.37E-15	7.35E-14	upregulated
GTPBP3	2.702881098	4.475695387	0.727613803	6.50E-15	1.61E-13	upregulated
EMG1	2.295292543	3.711044637	0.693147312	3.87E-10	2.16E-09	upregulated
NOP2	4.220425168	8.505474982	1.01100346	3.69E-17	3.01E-15	upregulated
NSUN6	2.105158747	3.390265123	0.687469069	5.52E-06	1.37E-05	upregulated
PAN2	5.259839349	8.837311556	0.748588811	6.34E-06	1.55E-05	upregulated
RRP9	10.12557721	14.82225789	0.549761079	1.29E-09	6.27E-09	upregulated
RP9	2.486489012	4.249374122	0.773140311	1.11E-09	5.48E-09	upregulated
PUS1	2.328622227	4.517316194	0.955989291	6.39E-14	1.01E-12	upregulated
RBM19	4.902462216	7.182360213	0.550951498	5.48E-13	6.49E-12	upregulated
RBM44	0.043244042	0.067155951	0.635013876	0.023452762	0.031172818	upregulated
OASL	0.736857708	1.615450639	1.132478711	1.53E-08	6.25E-08	upregulated
OAS1	4.033030944	12.40153201	1.620581973	7.50E-17	4.72E-15	upregulated
OAS3	3.01373938	4.653922647	0.62689257	0.000239148	0.000441039	upregulated
MRPL10	19.07069024	29.03070917	0.606222754	2.55E-13	3.36E-12	upregulated
RNASE10	0.020390394	0.050746446	1.315417173	0.024348866	0.032240134	upregulated
PRPF3	4.600767388	6.829688668	0.569945298	3.22E-05	6.94E-05	upregulated
PUS7	1.825156694	2.684874201	0.556834165	6.07E-06	1.49E-05	upregulated
NOL3	5.138112293	18.76603836	1.868813794	1.23E-18	2.44E-16	upregulated
RPS27L	6.652202208	9.462005803	0.508314022	4.61E-07	1.39E-06	upregulated
SMAD9	2.604201611	5.641191666	1.115158812	0.005314373	0.007897433	upregulated
ADAD1	0.000232658	0.001416133	2.605673766	4.39E-06	1.10E-05	upregulated
CLK4	2.100170261	3.512448612	0.741970826	4.61E-07	1.39E-06	upregulated
CLK1	10.17533324	17.0530775	0.744956077	0.000108238	0.000212337	upregulated
CLK2	6.363916533	10.88983263	0.774994962	7.71E-08	2.76E-07	upregulated
RPS2	172.2202359	300.6687789	0.803920398	1.45E-15	4.96E-14	upregulated
DUS4L	1.44993021	2.168400905	0.580648055	3.85E-11	2.74E-10	upregulated
EIF4A1	0.724000989	1.521428011	1.0713625	6.33E-09	2.74E-08	upregulated
IGF2BP2	3.385845379	7.33731791	1.115736704	4.99E-07	1.49E-06	upregulated
IGF2BP3	0.007077279	0.189613614	4.743724034	1.05E-08	4.43E-08	upregulated
NSUN5	5.697103468	11.7257162	1.041375531	1.00E-14	2.21E-13	upregulated
RPUSD1	6.687549043	10.49770502	0.650524492	1.84E-08	7.35E-08	upregulated
GAPDH	713.2989995	1099.127202	0.623779505	1.43E-17	1.32E-15	upregulated
SF3A2	13.25178143	19.30256713	0.542606416	2.16E-06	5.79E-06	upregulated
AFF2	0.064206712	0.382683317	2.575354991	7.32E-12	5.93E-11	upregulated
RBM46	0.005449418	0.033056908	2.600777813	0.000115376	0.000224433	upregulated
RBM20	0.451419449	1.325943829	1.554479176	0.007252424	0.010463132	upregulated
GNL3	7.946607663	13.48720906	0.763180816	1.57E-13	2.19E-12	upregulated
KHDC1	0.266133387	0.694773761	1.38439376	7.49E-10	3.93E-09	upregulated
KHDC1L	0.006811345	0.026742632	1.973129887	1.48E-07	4.99E-07	upregulated
DHX58	4.968063631	8.925622104	0.845269075	5.63E-11	3.82E-10	upregulated
TEX13A	0.001061592	0.014186535	3.740220844	0.00021156	0.000393832	upregulated
THOC1	1.643044964	2.351012907	0.516910498	0.001829479	0.00295318	upregulated
LENG9	1.282322719	2.642111823	1.042932141	4.91E-10	2.64E-09	upregulated
NOP16	3.697042826	5.934214646	0.682685356	5.07E-07	1.51E-06	upregulated
U2AF1	0.042558359	0.077112374	0.857519866	0.000403673	0.00071586	upregulated
DNMT3B	0.810823807	2.285118929	1.494808899	4.26E-13	5.31E-12	upregulated
RNASE9	4.77E-05	0.000619926	3.700157089	1.22E-07	4.22E-07	upregulated
ZC3HAV1L	1.675213177	2.888942879	0.786196984	6.05E-06	1.49E-05	upregulated
LUZP4	4.77E-05	0.005839294	6.935783163	1.58E-08	6.43E-08	upregulated
TDRD6	0.078423465	0.283368448	1.853321846	2.93E-11	2.15E-10	upregulated
TCERG1	2.932269518	4.30512929	0.554038851	3.09E-07	9.63E-07	upregulated
NXF2	0.000120549	0.000421924	1.807363614	4.80E-06	1.20E-05	upregulated
ZRSR2	4.241210603	6.040932896	0.510295237	1.54E-05	3.52E-05	upregulated
RRS1	7.713183506	11.3555125	0.55799448	4.45E-07	1.35E-06	upregulated
POP7	17.64135363	25.44637324	0.528498786	1.13E-10	6.95E-10	upregulated
TBRG4	9.887451744	17.68492934	0.838849801	1.38E-14	2.84E-13	upregulated
FASTK	20.29816401	35.38429288	0.801759849	4.89E-09	2.17E-08	upregulated
UNKL	1.231552159	1.777401881	0.529292189	1.16E-06	3.25E-06	upregulated
ZCCHC13	0.000436604	0.002318189	2.408600841	1.17E-06	3.27E-06	upregulated
GEMIN6	2.579204683	3.680371762	0.512925235	2.55E-06	6.74E-06	upregulated
DDX39A	7.587920385	13.01316395	0.778195327	4.76E-12	4.07E-11	upregulated
DDX39B	5.985897686	9.312179331	0.637551222	0.000396936	0.000705721	upregulated
DHX37	3.326375103	5.167139661	0.635415013	1.30E-11	1.01E-10	upregulated
RNASE2	0.160976408	1.292913622	3.005704719	2.63E-15	7.91E-14	upregulated
RNASE3	0.016404082	0.115333831	2.813688994	2.69E-11	1.98E-10	upregulated
RNASE6	5.242628912	11.84516792	1.175936315	1.88E-05	4.23E-05	upregulated
RNASE8	0.005264685	0.011935781	1.180873787	4.71E-05	9.98E-05	upregulated
ANG	7.146689367	11.39165086	0.672629848	0.000363577	0.000650587	upregulated
CTU2	3.150094808	4.579518834	0.539800774	1.87E-06	5.04E-06	upregulated
RBMXL3	0.000368661	0.000521822	0.501262746	3.88E-06	9.86E-06	upregulated
RBMY1E	0.000315058	0.000450325	0.515349725	7.67E-05	0.000154612	upregulated
PRR3	2.114764758	3.182931324	0.589858839	4.39E-08	1.64E-07	upregulated
DHX34	3.20170425	4.603489295	0.523887743	2.34E-06	6.24E-06	upregulated
SRRM3	0.180650714	1.286867137	2.832588246	1.57E-09	7.51E-09	upregulated
PIH1D3	0.00976828	0.026324319	1.430219748	0.001802308	0.002916117	upregulated
CARHSP1	12.20871102	24.55743282	1.008248861	6.40E-13	7.36E-12	upregulated
DDX19B	3.896466619	5.623337532	0.529260188	4.72E-11	3.27E-10	upregulated
EXOSC5	7.30858061	12.50741466	0.775120453	4.13E-12	3.64E-11	upregulated
EZH2	0.467444348	1.822884715	1.963356806	3.64E-19	2.39E-16	upregulated
EIF3B	15.26393875	22.23343397	0.542603504	1.36E-13	1.92E-12	upregulated
ZMAT3	4.608667496	9.266301798	1.007643986	6.13E-08	2.23E-07	upregulated
SNRPA	14.00463533	20.84497135	0.573794972	6.18E-11	4.10E-10	upregulated
AARSD1	0.96391167	1.718441362	0.83412777	9.59E-12	7.68E-11	upregulated
CWC25	6.480526411	9.741325628	0.588007104	1.34E-12	1.39E-11	upregulated
MVP	49.62361995	115.6864685	1.221121241	1.97E-13	2.68E-12	upregulated
SNRPF	5.979999229	11.54670111	0.949263529	1.10E-12	1.16E-11	upregulated
LSM7	11.50445746	18.35378665	0.673884793	3.12E-08	1.22E-07	upregulated
PPAN	1.516405849	2.300876801	0.601527811	5.34E-05	0.000111972	upregulated
DDX55	1.90767301	3.044105802	0.674204599	2.97E-12	2.80E-11	upregulated
CPSF4L	0.014112388	0.03404098	1.270310478	0.000427498	0.00075521	upregulated
VARS2	6.226014277	9.883775216	0.666753315	4.45E-07	1.35E-06	upregulated
ATXN2L	13.54054551	20.56395234	0.602831711	2.63E-11	1.95E-10	upregulated
NUTF2	14.55176748	27.07130272	0.895569919	6.06E-17	3.99E-15	upregulated
MIF4GD	11.33233871	17.42171864	0.620441324	1.25E-10	7.64E-10	upregulated
LUC7L3	9.573108817	16.69084957	0.801997977	0.000290735	0.000529827	upregulated
LUC7L	4.197554484	11.65588258	1.473437293	7.28E-10	3.85E-09	upregulated
DUS2	2.302876646	3.856819473	0.743974484	4.66E-10	2.53E-09	upregulated
RNF17	0.0029311	0.005208428	0.829405957	0.00605219	0.008888954	upregulated
RBPMS	18.77815968	35.59178807	0.922488732	5.03E-12	4.25E-11	upregulated
NIP7	5.96886865	8.975556161	0.58854383	9.61E-11	5.97E-10	upregulated
RPL3L	0.128111614	0.228029221	0.831817441	0.005538458	0.008204026	upregulated
RNASE11	4.77E-05	0.0041282	6.435502118	5.70E-09	2.48E-08	upregulated
TRMT1	6.337520517	12.19423348	0.944208657	1.69E-13	2.34E-12	upregulated
RPL36	94.32499174	138.0999917	0.550001259	1.41E-11	1.09E-10	upregulated
EEF1A2	1.454738904	37.38244291	4.683528704	9.25E-08	3.25E-07	upregulated
ERI1	1.571651632	2.332826597	0.569797604	1.77E-11	1.34E-10	upregulated
EXOSC1	4.397103563	6.236269373	0.504129734	1.63E-07	5.43E-07	upregulated
HNRNPA1L2	1.471495681	2.185359665	0.57058743	7.41E-08	2.66E-07	upregulated
HNRNPAB	37.27885708	55.35581249	0.570377182	5.22E-13	6.29E-12	upregulated
DDX47	0.216375621	0.440943306	1.027055218	5.52E-09	2.42E-08	upregulated
NOP56	8.971349617	13.07455106	0.543364469	2.44E-11	1.82E-10	upregulated
MRM1	4.075239829	7.584939991	0.896252801	4.17E-13	5.29E-12	upregulated
NOL12	0.855541421	1.590941985	0.894971618	9.56E-08	3.35E-07	upregulated
SNRPA1	3.554611673	5.227873551	0.556532287	3.80E-09	1.70E-08	upregulated
SAMHD1	8.120024805	12.94825379	0.673201509	2.38E-05	5.31E-05	upregulated
ZC3HC1	6.620500859	12.34981985	0.899477727	1.55E-16	7.40E-15	upregulated
HNRNPCL1	0.008056892	0.017273668	1.100279183	0.029977936	0.038980584	upregulated
RALY	16.20084654	25.61106451	0.66069802	1.47E-15	4.96E-14	upregulated
NPM3	13.02930674	18.90147255	0.53673831	1.46E-06	4.02E-06	upregulated
NPM2	1.92067672	3.348013513	0.80169064	0.002181307	0.003480542	upregulated
SNRPB	68.42462243	115.541939	0.755829138	1.11E-16	5.51E-15	upregulated
ERN2	0.014317127	0.088021462	2.620113342	2.81E-07	8.86E-07	upregulated
LSM5	4.615136159	7.075486724	0.616456183	1.28E-10	7.76E-10	upregulated
RPS15A	31.70646548	50.61171203	0.674694217	2.06E-13	2.77E-12	upregulated
PIH1D2	1.401636545	1.998278653	0.51164548	3.45E-07	1.07E-06	upregulated
TSEN2	1.454385906	2.249191253	0.628996217	6.09E-11	4.06E-10	upregulated
POLR2F	0.015966362	0.05273633	1.723761605	1.71E-11	1.30E-10	upregulated
WDR83	3.756778335	5.378631338	0.517743113	5.12E-05	0.000108121	upregulated
ZFC3H1	2.49507864	3.726276464	0.578649429	3.96E-07	1.22E-06	upregulated
SNRNP70	26.72690868	38.28949302	0.518655578	1.11E-05	2.63E-05	upregulated
TLR7	0.473341684	1.330873903	1.491420005	6.90E-06	1.67E-05	upregulated
TLR8	0.250485807	0.643429303	1.361052784	4.00E-06	1.01E-05	upregulated
BRCA1	0.414234422	0.967513932	1.223834993	9.82E-13	1.08E-11	upregulated
DQX1	0.00583044	0.060698198	3.379977083	3.60E-08	1.37E-07	upregulated
CARS2	4.011457161	5.812891919	0.535129694	7.96E-07	2.28E-06	upregulated
CELF2	1.619903	2.89739541	0.838849157	0.000792352	0.001326975	upregulated
CELF4	0.131619172	0.360330362	1.452950574	0.002064968	0.003313999	upregulated
CELF5	0.05256898	0.386495832	2.878169219	6.81E-05	0.00013946	upregulated
DDX53	0.000126009	0.007082394	5.812633898	2.58E-07	8.16E-07	upregulated
TXNL4B	3.445299257	5.304339943	0.622543937	4.29E-10	2.34E-09	upregulated
CPEB1	0.211653295	0.796285161	1.91158222	3.36E-06	8.66E-06	upregulated
MPHOSPH6	3.820919237	5.587992721	0.548410378	8.91E-10	4.52E-09	upregulated
RPL28	50.87409953	84.85369686	0.738046162	2.19E-12	2.14E-11	upregulated
NOM1	1.925290389	3.123342638	0.698014783	1.30E-14	2.77E-13	upregulated
RPL18A	46.61108163	68.49890793	0.555407996	7.48E-10	3.93E-09	upregulated
DDX60L	0.8785765	1.601685337	0.86635093	1.02E-12	1.11E-11	upregulated
MAZ	8.235928676	12.62030636	0.615743692	1.65E-09	7.77E-09	upregulated
PABPC3	0.058174173	0.11762148	1.015700852	3.72E-06	9.47E-06	upregulated
PABPC1L	2.66427705	6.940442406	1.381283516	1.52E-05	3.48E-05	upregulated
PABPC1L2B	0.000477393	0.001320372	1.467694847	6.47E-05	0.000132975	upregulated
MEX3A	0.707007698	1.593753955	1.172631094	2.30E-07	7.41E-07	upregulated
MEX3B	0.321982777	0.607021232	0.914763457	4.87E-07	1.46E-06	upregulated
MEX3D	3.826821934	5.69170199	0.572713354	1.27E-06	3.52E-06	upregulated
MRPS23	7.537720352	11.18077627	0.568820179	4.66E-09	2.07E-08	upregulated
RPL39	21.11246819	33.60184412	0.670445163	3.32E-08	1.29E-07	upregulated
RPSA	89.82384098	131.5834755	0.550808004	1.61E-09	7.63E-09	upregulated
SNRNP25	8.62317966	12.28675138	0.510811674	1.41E-05	3.25E-05	upregulated
NR0B1	0.017911776	1.013678863	5.82254845	0.005038106	0.007563338	upregulated
FBLL1	0.298835244	0.909709137	1.606055036	0.001033379	0.001711998	upregulated
UTP6	4.094411397	6.241095108	0.608143129	5.72E-15	1.52E-13	upregulated
USB1	4.343091926	6.4156035	0.562862493	5.42E-09	2.39E-08	upregulated
TERT	0.000445369	0.121562077	8.092476064	7.77E-09	3.33E-08	upregulated
BICC1	25.35774419	42.91516518	0.759061141	2.62E-05	5.77E-05	upregulated
ISG20	0.465296634	1.558203903	1.743661378	6.09E-14	1.01E-12	upregulated
AEN	2.471794625	5.761663967	1.220926643	1.37E-17	1.32E-15	upregulated
RPL27A	49.21484706	73.45028313	0.57767444	4.67E-11	3.25E-10	upregulated
RPS19	92.12622772	186.6973754	1.019017801	9.50E-18	1.10E-15	upregulated
INTS2	1.714623014	2.487376199	0.536733309	6.26E-08	2.28E-07	upregulated
YBX3	13.10200889	30.41160397	1.214833877	8.15E-16	3.05E-14	upregulated
THOC6	9.130741884	24.16206881	1.403939996	1.04E-17	1.10E-15	upregulated
RPL13	116.0970497	166.3554967	0.518938225	1.46E-09	6.99E-09	upregulated
RRP12	3.244897757	4.869902086	0.585719745	8.42E-10	4.32E-09	upregulated
RANBP17	0.150620545	0.399734771	1.408124504	1.01E-11	8.01E-11	upregulated
ZNF385A	5.675203512	16.87823261	1.572419808	7.99E-15	1.91E-13	upregulated
RPL23	72.13020989	112.6655526	0.643370953	5.45E-16	2.22E-14	upregulated
RPL22L1	3.143003261	12.85033935	2.031590784	9.34E-18	1.10E-15	upregulated
RNASEH2A	4.074667133	7.720604988	0.922031694	1.08E-13	1.58E-12	upregulated
ARL6IP4	0.726232189	1.265782626	0.801526889	0.002489637	0.003891814	upregulated
RPP40	1.42204297	2.145293516	0.593209989	0.001304442	0.002145667	upregulated
LRRFIP2	3.998870495	8.351285557	1.062405737	3.02E-12	2.81E-11	upregulated
CTU1	1.049886057	1.681240957	0.679293745	0.000224398	0.000416309	upregulated
GTPBP2	6.012765647	10.97414972	0.86800853	8.78E-15	2.06E-13	upregulated
ZNF768	26.08520686	38.1020022	0.546634937	8.79E-10	4.49E-09	upregulated
RNASET2	3.616730694	16.26869425	2.16934038	1.96E-14	3.93E-13	upregulated
RPL36A	6.39102518	13.50224232	1.079079739	6.79E-11	4.42E-10	upregulated
MAGOHB	1.385636877	2.430611937	0.810770345	4.59E-14	7.95E-13	upregulated
EXO1	0.077195662	0.373967682	2.276321907	6.43E-13	7.36E-12	upregulated
NANOS3	0.217258135	0.400466546	0.882271534	0.002291041	0.003634699	upregulated
PTRH2	1.937541639	3.85333521	0.99188038	3.40E-14	6.19E-13	upregulated
RPP21	2.765519705	4.270982595	0.627017397	6.07E-06	1.49E-05	upregulated
YARS2	5.399467869	8.096275821	0.584441207	1.91E-11	1.44E-10	upregulated
PTCD1	1.112107481	1.962254178	0.819215706	5.24E-12	4.38E-11	upregulated
CCNT2	2.836944065	4.022416877	0.503724902	2.96E-06	7.70E-06	upregulated
LIN28B	0.000125158	0.00682935	5.769922869	1.57E-07	5.26E-07	upregulated
DUS1L	12.89859368	20.1485473	0.643462045	4.27E-08	1.60E-07	upregulated
WRAP53	1.94553457	3.467097749	0.833561896	1.07E-12	1.14E-11	upregulated
MRPL23	7.995292822	13.30243707	0.734467801	9.19E-07	2.61E-06	upregulated
JAKMIP1	0.067993171	0.199981714	1.556406324	2.97E-06	7.70E-06	upregulated
